# Supplementary material for: The role of cellular prion protein in lipid metabolism in the liver
Source: Prion. 2020 Mar 5;14(1):95–108. doi: 10.1080/19336896.2020.1729074 (PMC7153832; doi:10.1080/19336896.2020.1729074)
Supplement: Supplemental Material [file kprn-14-01-1729074-s001.xls]

## Sheet: Plate Setup
Description of the Experiment (Title, Comment, Number)
Plate Setup:
Target Gene
Dye of Target Gene:
Reference Gene:
Dye of Reference Gene
			Overview of the 384-Well Plate:
Well	Description
				1	2	3	4	5	6	7	8	9	10	11	12	13	14	15	16	17	18	19	20	21	22	23	24
A1	sample 1		A	sample 1	sample 1	sample 1	sample 2	sample 2	sample 2	sample 3	sample 3	sample 3	sample 4	sample 4	sample 4	sample 5	sample 5	sample 5	sample 6	sample 6	sample 6	sample 7	sample 7	sample 7	sample 8	sample 8	sample 8
A2			B	sample 9	sample 9	sample 9	sample 10	sample 10	sample 10	sample 11	sample 11	sample 11	sample 12	sample 12	sample 12	sample 13	sample 13	sample 13	sample 14	sample 14	sample 14	sample 15	sample 15	sample 15	sample 16	sample 16	sample 16
A3			C	sample 17	sample 17	sample 17	sample 18	sample 18	sample 18	sample 19	sample 19	sample 19	sample 20	sample 20	sample 20	sample 21	sample 21	sample 21	sample 22	sample 22	sample 22	sample 23	sample 23	sample 23	sample 24	sample 24	sample 24
A4	sample 2		D	sample 25	sample 25	sample 25	sample 26	sample 26	sample 26	sample 27	sample 27	sample 27	sample 28	sample 28	sample 28	sample 29	sample 29	sample 29	sample 30	sample 30	sample 30	sample 31	sample 31	sample 31	sample 32	sample 32	sample 32
A5			E	sample 33	sample 33	sample 33	sample 34	sample 34	sample 34	sample 35	sample 35	sample 35	sample 36	sample 36	sample 36	sample 37	sample 37	sample 37	sample 38	sample 38	sample 38	sample 39	sample 39	sample 39	sample 40	sample 40	sample 40
A6			F	sample 41	sample 41	sample 41	sample 42	sample 42	sample 42	sample 43	sample 43	sample 43	sample 44	sample 44	sample 44	sample 45	sample 45	sample 45	sample 46	sample 46	sample 46	sample 47	sample 47	sample 47	sample 48	sample 48	sample 48
A7	sample 3		G	sample 49	sample 49	sample 49	sample 50	sample 50	sample 50	sample 51	sample 51	sample 51	sample 52	sample 52	sample 52	sample 53	sample 53	sample 53	sample 54	sample 54	sample 54	sample 55	sample 55	sample 55	sample 56	sample 56	sample 56
A8			H	sample 57	sample 57	sample 57	sample 58	sample 58	sample 58	sample 59	sample 59	sample 59	sample 60	sample 60	sample 60	sample 61	sample 61	sample 61	sample 62	sample 62	sample 62	sample 63	sample 63	sample 63	sample 64	sample 64	sample 64
A9			I	sample 65	sample 65	sample 65	sample 66	sample 66	sample 66	sample 67	sample 67	sample 67	sample 68	sample 68	sample 68	sample 69	sample 69	sample 69	sample 70	sample 70	sample 70	sample 71	sample 71	sample 71	sample 72	sample 72	sample 72
A10	sample 4		J	sample 73	sample 73	sample 73	sample 74	sample 74	sample 74	sample 75	sample 75	sample 75	sample 76	sample 76	sample 76	sample 77	sample 77	sample 77	sample 78	sample 78	sample 78	sample 79	sample 79	sample 79	sample 80	sample 80	sample 80
A11			K	sample 81	sample 81	sample 81	sample 82	sample 82	sample 82	sample 83	sample 83	sample 83	sample 84	sample 84	sample 84	sample 85	sample 85	sample 85	sample 86	sample 86	sample 86	sample 87	sample 87	sample 87	sample 88	sample 88	sample 88
A12			L	sample 89	sample 89	sample 89	sample 90	sample 90	sample 90	sample 91	sample 91	sample 91	sample 92	sample 92	sample 92	sample 93	sample 93	sample 93	sample 94	sample 94	sample 94	sample 95	sample 95	sample 95	sample 96	sample 96	sample 96
A13	sample 5		M	sample 97	sample 97	sample 97	sample 98	sample 98	sample 98	sample 99	sample 99	sample 99	sample 100	sample 100	sample 100	sample 101	sample 101	sample 101	sample 102	sample 102	sample 102	sample 103	sample 103	sample 103	sample 104	sample 104	sample 104
A14			N	sample 105	sample 105	sample 105	sample 106	sample 106	sample 106	sample 107	sample 107	sample 107	sample 108	sample 108	sample 108	sample 109	sample 109	sample 109	sample 110	sample 110	sample 110	sample 111	sample 111	sample 111	sample 112	sample 112	sample 112
A15			O	sample 113	sample 113	sample 113	sample 114	sample 114	sample 114	sample 115	sample 115	sample 115	sample 116	sample 116	sample 116	sample 117	sample 117	sample 117	sample 118	sample 118	sample 118	sample 119	sample 119	sample 119	sample 120	sample 120	sample 120
A16	sample 6		P	sample 121	sample 121	sample 121	sample 122	sample 122	sample 122	sample 123	sample 123	sample 123	sample 124	sample 124	sample 124	sample 125	sample 125	sample 125	sample 126	sample 126	sample 126	sample 127	sample 127	sample 127	sample 128	sample 128	sample 128
A17
A18
A19	sample 7
A20
A21
A22	sample 8
A23
A24
B1	sample 9
B2
B3
B4	sample 10
B5
B6
B7	sample 11
B8
B9
B10	sample 12
B11
B12
B13	sample 13
B14
B15
B16	sample 14
B17
B18
B19	sample 15
B20
B21
B22	sample 16
B23
B24
C1	sample 17
C2
C3
C4	sample 18
C5
C6
C7	sample 19
C8
C9
C10	sample 20
C11
C12
C13	sample 21
C14
C15
C16	sample 22
C17
C18
C19	sample 23
C20
C21
C22	sample 24
C23
C24
D1	sample 25
D2
D3
D4	sample 26
D5
D6
D7	sample 27
D8
D9
D10	sample 28
D11
D12
D13	sample 29
D14
D15
D16	sample 30
D17
D18
D19	sample 31
D20
D21
D22	sample 32
D23
D24
E1	sample 33
E2
E3
E4	sample 34
E5
E6
E7	sample 35
E8
E9
E10	sample 36
E11
E12
E13	sample 37
E14
E15
E16	sample 38
E17
E18
E19	sample 39
E20
E21
E22	sample 40
E23
E24
F1	sample 41
F2
F3
F4	sample 42
F5
F6
F7	sample 43
F8
F9
F10	sample 44
F11
F12
F13	sample 45
F14
F15
F16	sample 46
F17
F18
F19	sample 47
F20
F21
F22	sample 48
F23
F24
G1	sample 49
G2
G3
G4	sample 50
G5
G6
G7	sample 51
G8
G9
G10	sample 52
G11
G12
G13	sample 53
G14
G15
G16	sample 54
G17
G18
G19	sample 55
G20
G21
G22	sample 56
G23
G24
H1	sample 57
H2
H3
H4	sample 58
H5
H6
H7	sample 59
H8
H9
H10	sample 60
H11
H12
H13	sample 61
H14
H15
H16	sample 62
H17
H18
H19	sample 63
H20
H21
H22	sample 64
H23
H24
I1	sample 65
I2
I3
I4	sample 66
I5
I6
I7	sample 67
I8
I9
I10	sample 68
I11
I12
I13	sample 69
I14
I15
I16	sample 70
I17
I18
I19	sample 71
I20
I21
I22	sample 72
I23
I24
J1	sample 73
J2
J3
J4	sample 74
J5
J6
J7	sample 75
J8
J9
J10	sample 76
J11
J12
J13	sample 77
J14
J15
J16	sample 78
J17
J18
J19	sample 79
J20
J21
J22	sample 80
J23
J24
K1	sample 81
K2
K3
K4	sample 82
K5
K6
K7	sample 83
K8
K9
K10	sample 84
K11
K12
K13	sample 85
K14
K15
K16	sample 86
K17
K18
K19	sample 87
K20
K21
K22	sample 88
K23
K24
L1	sample 89
L2
L3
L4	sample 90
L5
L6
L7	sample 91
L8
L9
L10	sample 92
L11
L12
L13	sample 93
L14
L15
L16	sample 94
L17
L18
L19	sample 95
L20
L21
L22	sample 96
L23
L24
M1	sample 97
M2
M3
M4	sample 98
M5
M6
M7	sample 99
M8
M9
M10	sample 100
M11
M12
M13	sample 101
M14
M15
M16	sample 102
M17
M18
M19	sample 103
M20
M21
M22	sample 104
M23
M24
N1	sample 105
N2
N3
N4	sample 106
N5
N6
N7	sample 107
N8
N9
N10	sample 108
N11
N12
N13	sample 109
N14
N15
N16	sample 110
N17
N18
N19	sample 111
N20
N21
N22	sample 112
N23
N24
O1	sample 113
O2
O3
O4	sample 114
O5
O6
O7	sample 115
O8
O9
O10	sample 116
O11
O12
O13	sample 117
O14
O15
O16	sample 118
O17
O18
O19	sample 119
O20
O21
O22	sample 120
O23
O24
P1	sample 121
P2
P3
P4	sample 122
P5
P6
P7	sample 123
P8
P9
P10	sample 124
P11
P12
P13	sample 125
P14
P15
P16	sample 126
P17
P18
P19	sample 127
P20
P21
P22	sample 128
P23
P24

## Sheet: Q-PCR Reaction
Description of the Experiment (Title, Comment, Number)
Composition of the PCR Reaction Mixture:
x-fold conc. of PCR buffer stock	10
[MgCl2] of PCR buffer stock / [mM]	15
	[stock]	[rxn mix]	1x	10	50	120
Template cDNA / [ng/ml] resp. [ng]	100	200	2
Primer target gene F / [mM]	10	0.5	2.5	25	125	300
Primer target gene R / [mM]	10	0.5	2.5	25	125	300
Probe target gene / [mM]	10	0.5	2.5	25	125	300
Primer reference gene F / [mM]	10	0.5	2.5	25	125	300
Primer reference gene R / [mM]	10	0.5	2.5	25	125	300
Probe reference gene / [mM]	10	0.5	2.5	25	125	300
MgCl2 / [mM]	25	3.5	4	40	200	480
Compound X / [mM] or %
dd H2O			21.4	214	1070	2568
PCR buffer			5	50	250	600
dNTP mix / [mM] (each)	10000	500	2.5	25	125	300
Taq / [U/ml] resp. [U]	5	0.5	0.1	1	5	12
Total volume in MicroAmp well / [ml]			50
Volume of master mix per well / [ml]			48
Total volume of master mix / [ml]			48	480	2400	5760
Thermocycler Parameters:
Model:
User:
Program:
Detection Software:
	°C	min
Pre-PCR:
Denaturing:
Annealing:
Extension:
Number of cycles:
Post-PCR:

## Sheet: Ampl. Efficiency Plot
Description of the Experiment (Title, Comment, Number)
Amplification Efficiency Plot of the Target Gene						Slope:	-3.3219		Etarget =	2.00001
Description	CT Values	Amount of cDNA	Mean CT Values	Log Amount of cDNA
	25.63	100	25.5933	2
	25.56
	25.59
	26.83	50	26.7667	1.69897
	26.8
	26.67
	28.2	20	28.1433	1.30103
	28.13
	28.1
	29.29	10	29.1767	1
	29.2
	29.04
	30.14	5	30.14	0.69897
	30.11
	30.17
	31.35	2	31.44	0.30103
	31.34
	31.63
	32.55	1	32.4167	0
	32.33
	32.37
Amplification Efficiency Plot of the Reference Gene						Slope:	-3.5874		Eref =	1.9
Description	CT Values	Amount of cDNA	Mean CT Values	Log Amount of cDNA
	25.63	90	25.5933	1.95424
	25.56
	25.59
	26.83	40	26.7667	1.60206
	26.8
	26.67
	28.2	15	28.1433	1.17609
	28.13
	28.1
	29.29	5	29.1767	0.69897
	29.2
	29.04
	30.14	3	30.14	0.477121
	30.11
	30.17
	31.35	2	31.44	0.30103
	31.34
	31.63
	32.55	0.5	32.4167	-0.30103
	32.33
	32.37

## Sheet: Data Analysis
Description of the Experiment (Title, Comment, Number)
Calculation Procedure for MNE			1
Threshold for SEM in %			20
							Mean of Triplicates
Well	Description	CT of Target Gene	CT of Reference Gene	Normalized Expression			Description	Mean Normalized Expression	SE of Mean Normalized Expression	SE of Mean Normalized Expression in %
A1	W3F	25.94	25.29	0.174136			W3F	0.154076	0.0200605	13.0198
A2		25.79	24.72	0.134016			W3F	0.128622	0.0629146	48.9143
A3							W3F	0.153524	0.11854	77.2126
A4	W3F	25.71	25.19	0.191537			KO3F	0.142165	0.0235433	16.5605
A5		25.17	22.94	0.0657074			KO3F	0.148395	0.0285726	19.2544
A6							KO3F	0.176385	0.0642473	36.4245
A7	W3F	25.5	25.51	0.272063			W3M	0.0913974	0.00917959	10.0436
A8		24.82	21.58	0.0349841			W3M	0.0440537	0.00462011	10.4874
A9							W3M	0.139142	0.0881028	63.3185
A10	KO3F	24.78	23.96	0.165709			KO3M	0.217809	0.105816	48.5819
A11		24.54	23.18	0.118622			KO3M	0.145473	0.0187535	12.8914
A12							KO3M	0.0793043	0.0124384	15.6843
A13	KO3F	25.72	24.47	0.119823			W9F	0.228896	0.0346972	15.1585
A14		25	24.3	0.176968			W9F	0.159235	0.00792485	4.97681
A15							W9F	0.204286	0.032609	15.9624
A16	KO3F	24.64	24.39	0.240632			KO9F	0.256133	0.0782059	30.5333
A17		24.76	23.33	0.112138			KO9F	0.0910576	0.0047295	5.19397
A18							KO9F	0.243035	0.0243779	10.0306
A19	W3M	25.88	24.37	0.100577			W9M	0.130214	0.0257982	19.8121
A20		25.68	23.84	0.0822178			W9M	0.132224	0.0508473	38.4555
A21							W9M	0.0945195	0.016618	17.5815
A22	W3M	26.49	23.57	0.0394336			KO9M	0.0817791	0.0544628	66.5975
A23		26.39	23.79	0.0486738			KO9M	0.144905	0.0327952	22.6322
A24							KO9M	0.100312	0.00256231	2.55434
B1	W3M	25.59	23	0.0510394			W14F	0.0872214	0.041702	47.8116
B2		24.88	24.56	0.227245			W14F	0.0921218	0.0507401	55.0794
B3							W14F	0.163428	0.0189431	11.5911
B4	KO3M	25.37	25.64	0.323625			W14F	0.251773	0.0745235	29.5995
B5		24.66	23.22	0.111993			KO14F	0.178731	0.0695714	38.9251
B6							KO14F	0.257187	0.0345525	13.4348
B7	KO3M	24.83	24	0.164227			KO14F	0.244766	0.0201892	8.24836
B8		25.63	24.46	0.12672			W14M	0.336218	0.00444618	1.32241
B9							W14M	0.169601	0.0174645	10.2975
B10	KO3M	25.58	23.41	0.066866			W14M	0.185117	0.0188023	10.157
B11		25.42	23.73	0.0917427			W14M	0.421227	0.0792353	18.8106
B12							KO14M	0.0736931	0.031398	42.6064
B13	W9F	24.49	24.37	0.263593			KO14M	0.141526	0.0144474	10.2083
B14		24.44	23.84	0.194199			KO14M	0.0965129	0.0191688	19.8614
B15
B16	W9F	24.55	23.57	0.151311
B17		24.61	23.79	0.16716
B18
B19	W9F	23.84	23	0.171677
B20		24.82	24.56	0.236895
B21
B22	KO9F	25.27	24.6	0.177927
B23		24.61	24.87	0.334339
B24
C1	KO9F	25.58	23.97	0.0957871
C2		25.73	23.97	0.0863281
C3
C4	KO9F	24.71	24.63	0.267413
C5		24.63	24.23	0.218657
C6
C7	W9M	25.4	23.91	0.104416
C8		25.58	24.73	0.156013
C9							sample 57
C10	W9M	25.34	24.72	0.183071			sample 58
C11		25.38	23.5	0.0813766			sample 59
C12							sample 60
C13	W9M	25.31	23.91	0.111137			sample 61
C14		25.48	23.54	0.0779016			sample 62
C15							sample 63
C16	KO9M	26.72	25.75	0.136242			sample 64
C17		26.64	23.16	0.0273163			sample 65
C18							sample 66
C19	KO9M	25.42	24.76	0.1777			sample 67
C20		24.89	23.47	0.11211			sample 68
C21							sample 69
C22	KO9M	25.56	23.98	0.0977496			sample 70
C23		25.69	24.2	0.102874			sample 71
C24							sample 72
D1	W14F	26.42	25.34	0.128923			sample 73
D2		26.57	23.88	0.0455194			sample 74
D3							sample 75
D4	W14F	25.55	22.63	0.0413817			sample 76
D5		25.67	24.69	0.142862			sample 77
D6							sample 78
D7	W14F	25.79	25.2	0.182371			sample 79
D8		25.7	24.74	0.144485			sample 80
D9							sample 81
D10	W14F	25.46	25.75	0.326296			sample 82
D11		25.97	25.35	0.177249			sample 83
D12							sample 84
D13	KO14F	25.66	24.26	0.10916			sample 85
D14		25.78	25.67	0.248303			sample 86
D15							sample 87
D16	KO14F	25.78	25.5	0.222635			sample 88
D17		25.39	25.5	0.29174			sample 89
D18							sample 90
D19	KO14F	24.89	24.81	0.264955			sample 91
D20		24.86	24.52	0.224577			sample 92
D21							sample 93
D22	W14M	24.51	24.75	0.331772			sample 94
D23		24.62	24.91	0.340664			sample 95
D24							sample 96
E1	W14M	25.67	25.11	0.187065			sample 97
E2		25.57	24.68	0.152136			sample 98
E3							sample 99
E4	W14M	25.96	25.24	0.166315			sample 100
E5		25.74	25.32	0.20392			sample 101
E6							sample 102
E7	W14M	25.38	26.33	0.500462			sample 103
E8		25.42	25.78	0.341992			sample 104
E9							sample 105
E10	KO14M	25.9	24.46	0.105091			sample 106
E11		25.75	22.88	0.0422951			sample 107
E12							sample 108
E13	KO14M	25.71	24.87	0.155973			sample 109
E14		25.7	24.54	0.127079			sample 110
E15							sample 111
E16	KO14M	25.78	24.48	0.115682			sample 112
E17		25.62	23.68	0.0773441			sample 113
E18							sample 114
E19							sample 115
E20							sample 116
E21							sample 117
E22							sample 118
E23							sample 119
E24							sample 120
F1							sample 121
F2							sample 122
F3							sample 123
F4							sample 124
F5							sample 125
F6							sample 126
F7							sample 127
F8							sample 128
F9
F10
F11
F12
F13
F14
F15
F16
F17
F18
F19
F20
F21
F22
F23
F24
G1
G2
G3
G4
G5
G6
G7
G8
G9
G10
G11
G12
G13
G14
G15
G16
G17
G18
G19
G20
G21
G22
G23
G24
H1	sample 57
H2
H3
H4	sample 58
H5
H6
H7	sample 59
H8
H9
H10	sample 60
H11
H12
H13	sample 61
H14
H15
H16	sample 62
H17
H18
H19	sample 63
H20
H21
H22	sample 64
H23
H24
I1	sample 65
I2
I3
I4	sample 66
I5
I6
I7	sample 67
I8
I9
I10	sample 68
I11
I12
I13	sample 69
I14
I15
I16	sample 70
I17
I18
I19	sample 71
I20
I21
I22	sample 72
I23
I24
J1	sample 73
J2
J3
J4	sample 74
J5
J6
J7	sample 75
J8
J9
J10	sample 76
J11
J12
J13	sample 77
J14
J15
J16	sample 78
J17
J18
J19	sample 79
J20
J21
J22	sample 80
J23
J24
K1	sample 81
K2
K3
K4	sample 82
K5
K6
K7	sample 83
K8
K9
K10	sample 84
K11
K12
K13	sample 85
K14
K15
K16	sample 86
K17
K18
K19	sample 87
K20
K21
K22	sample 88
K23
K24
L1	sample 89
L2
L3
L4	sample 90
L5
L6
L7	sample 91
L8
L9
L10	sample 92
L11
L12
L13	sample 93
L14
L15
L16	sample 94
L17
L18
L19	sample 95
L20
L21
L22	sample 96
L23
L24
M1	sample 97
M2
M3
M4	sample 98
M5
M6
M7	sample 99
M8
M9
M10	sample 100
M11
M12
M13	sample 101
M14
M15
M16	sample 102
M17
M18
M19	sample 103
M20
M21
M22	sample 104
M23
M24
N1	sample 105
N2
N3
N4	sample 106
N5
N6
N7	sample 107
N8
N9
N10	sample 108
N11
N12
N13	sample 109
N14
N15
N16	sample 110
N17
N18
N19	sample 111
N20
N21
N22	sample 112
N23
N24
O1	sample 113
O2
O3
O4	sample 114
O5
O6
O7	sample 115
O8
O9
O10	sample 116
O11
O12
O13	sample 117
O14
O15
O16	sample 118
O17
O18
O19	sample 119
O20
O21
O22	sample 120
O23
O24
P1	sample 121
P2
P3
P4	sample 122
P5
P6
P7	sample 123
P8
P9
P10	sample 124
P11
P12
P13	sample 125
P14
P15
P16	sample 126
P17
P18
P19	sample 127
P20
P21
P22	sample 128
P23
P24
